# Supplementary material for: Accelerated Aging Effects Observed In Vitro after an Exposure to Gamma-Rays Delivered at Very Low and Continuous Dose-Rate Equivalent to 1–5 Weeks in International Space Station
Source: Cells. 2024 Oct 15;13(20):1703. doi: 10.3390/cells13201703 (PMC11506070; doi:10.3390/cells13201703)
Supplement: Supplementary file 1 [file cells-13-01703-s001.zip]

Archive with 1 entries (1 files):
- cells-3253542-supplementary.pdf
